# Supplementary material for: Hypocholesterolemic, Antioxidative, and Anti-Inflammatory Effects of Dietary Spirulina platensisis Supplementation on Laying Hens Exposed to Cyclic Heat Stress
Source: Animals (Basel). 2022 Oct 14;12(20):2759. doi: 10.3390/ani12202759 (PMC9597838; doi:10.3390/ani12202759)
Supplement: Supplementary file 1 [file animals-12-02759-s001.zip]

Archive with 1 entries (1 files):
- animals-1950218-supplementary.pdf
